# Supplementary material for: Sulforaphane-Rich Broccoli Sprout Extract Promotes Hair Regrowth in an Androgenetic Alopecia Mouse Model via Enhanced Dihydrotestosterone Metabolism
Source: Int J Mol Sci. 2025 Aug 1;26(15):7467. doi: 10.3390/ijms26157467 (PMC12347391; doi:10.3390/ijms26157467)
Supplement: Supplementary file 1 [file ijms-26-07467-s001.zip]

Archive with 1 entries (1 files):
- ijms-3717073-supplementary.pdf
